# Supplementary material for: Caffeine Alleviates Oxidative Damage of Retinal Pigment Epithelium Cells
Source: J Ophthalmol. 2025 Dec 30;2025:6121757. doi: 10.1155/joph/6121757 (PMC12767078; doi:10.1155/joph/6121757)
Supplement: Supplementary file 1 — Supporting Information 1 Table S1: The sequences of qPCR primers. [file JOPH-2025-6121757-s003.xlsx]

## Sheet: Sheet1
Table S1 The sequences of qPCR primers
Gene name	Forwad primer	Reverse primer
C1QB	GTCAGGTTGAAATCAGCATTGCC	ATCATCATACTGTGTCAGACGCC
C1QC	CCCAGTTCCTTCTCCGGGAT	GTTCTCCCTTCTGCCCTTTGG
C3AR1	GAAGCCTTCAGCTACTGTCTCAG	GAGAATTACTGGGGGCTCATTCC
PLA2G2A	CTACAAACGTCTGGAGAAACGTG	TTGTTTCTAGCAAAACAGGTGGC
PLA2G4F	GGACCTCATTCTGTCCTTTGACT	CTTGGCAAACAGATAGCACTCAC
β-actin	CTCCATCCTGGCCTCGCTGT	GCTGTCACCTTCACCGTTCC
