# Supplementary material for: Caffeine Alleviates Oxidative Damage of Retinal Pigment Epithelium Cells
Source: J Ophthalmol. 2025 Dec 30;2025:6121757. doi: 10.1155/joph/6121757 (PMC12767078; doi:10.1155/joph/6121757)
Supplement: Supplementary file 2 — Supporting Information 2 Table S2: The differentially expressed genes in the comparison of H2O2 vs. Ctrl. [file JOPH-2025-6121757-s001.xlsx]

## Sheet: DEG H2O2 vs Ctrl
Table S2 The differentially expressed genes in the comparison of H2O2 vs Ctrl
symbol	log2FC	pvalue	H2O2-1	H2O2-2	H2O2-3	Ctrl-1	Ctrl-2	Ctrl-3
FLG	1.6323	4.5431e-143	4.71804	5.52504	5.57902	1.62095	1.66461	1.8188
CA9	-1.1043	3.7085e-124	32.3088	33.7972	31.0397	70.6522	67.1169	71.4501
FLG-AS1	1.5323	5.1125e-86	2.07103	2.46296	2.40246	0.83291	0.724478	0.84552
HRNR	1.1087	7.3921e-54	3.05757	3.45095	3.38266	1.46371	1.64053	1.47096
MYH16	2.3758	1.1276e-36	0.708977	0.642842	0.715207	0.135739	0.124275	0.139863
FLG2	2.1086	2.4999e-27	0.454716	0.464734	0.376678	0.102518	0.092514	0.107626
LINC01173	1.28	2.9831e-17	16.7587	15.4133	15.5157	7.56771	6.01105	6.13455
GREB1	1.1121	3.9336e-16	0.456087	0.482396	0.483785	0.216792	0.198842	0.244997
E2F2	-1.051	2.3169e-14	0.467002	0.581463	0.504093	1.04783	1.06633	1.10308
IL33	1.1838	1.9911e-12	1.25177	1.1425	1.27861	0.506856	0.493017	0.624205
LIN7A	1.5548	3.0988e-10	0.268748	0.372428	0.447717	0.144465	0.097475	0.129647
-	1.0323	2.2788e-08	1.51706	1.52169	1.54032	0.653518	0.779356	0.80466
MAP2K6	-1.0169	2.7411e-08	0.0866992	0.0851766	0.109006	0.190323	0.188912	0.186818
ACTBL2	1.3635	3.1358e-07	0.522468	0.653	0.608045	0.249667	0.181267	0.268063
ABCA12	1.2887	6.0426e-07	0.193394	0.179231	0.170615	0.0939953	0.0639677	0.0657856
-	5.8104	0.00010042	0.00657184	0.0108376	0.0153112	0	0	0
CRNN	-1.0715	0.00013783	0.403945	0.275339	0.359336	0.79186	0.754451	0.638798
PKP1	-1.0587	0.00019178	0.13607	0.089757	0.11004	0.273122	0.240744	0.18758
-	-1.0972	0.00025112	0.124579	0.145522	0.133579	0.285185	0.271905	0.307827
-	5.6692	0.00027642	0.179801	0.152055	0.0351527	0	0	0
CES3	1.5171	0.00027822	0.143433	0.147405	0.114913	0.0579078	0.044045	0.0405286
COL16A1	1.2012	0.00032882	0.12621	0.1278	0.107629	0.0428344	0.0377929	0.0791446
EVI2B	1.4044	0.00037868	0.387693	0.31967	0.369513	0.0923078	0.152121	0.161511
PLA2G2A	1.2116	0.00049103	0.461358	1.03513	0.586299	0.291431	0.31033	0.295753
MMP3	1.6119	0.00050153	0.265218	0.337138	0.284379	0.111165	0.097561	0.0807949
CD44-AS1	1.2873	0.000516	1.25651	1.41018	1.26412	0.594182	0.534109	0.482017
MMP10	2.1541	0.00053196	0.253335	0.153663	0.233129	0.063091	0.0274214	0.0567723
PURPL	1.4099	0.00069049	0.109699	0.165828	0.104555	0.0339544	0.0473475	0.0623806
LINC01164	3.396	0.001324	0.072401	0.0374576	0.0541223	0	0.0100265	0.00461301
-	-5.0989	0.0014736	0	0	0	0.323548	0.156604	0.123516
-	-5.0517	0.0015904	0	0	0	0.0709572	0.0462604	0.0851343
ACOXL	-1.0896	0.0016951	0.0658357	0.0558355	0.0382467	0.126148	0.0929965	0.126321
C5orf46	-2.8302	0.0020448	0.0504632	0	0.0320646	0.286359	0.198006	0.109319
SEMA5B	-1.2023	0.0020802	0.0414957	0.0257853	0.0481477	0.0781804	0.103355	0.0820756
SLFN11	-1.5698	0.0023619	0.0410994	0.0141202	0.0261148	0.0742073	0.0886954	0.0806869
SEPTIN7P11	5.2249	0.0024522	0.0458688	0.23533	0.0194302	0	0	0
-	-1.3259	0.0024537	0.0886503	0.103959	0.0826156	0.268296	0.171602	0.256058
DEGS2	-4.93	0.0027016	0	0	0	0.0321254	0.0122174	0.0295102
EPHA3	-1.128	0.0029429	0.0373813	0.0565081	0.0623497	0.110883	0.104506	0.123999
CAPN6	-1.7509	0.0030762	0.0261031	0.0239147	0.0497582	0.0718182	0.126321	0.131944
SETBP1-DT	-1.7139	0.0031936	0.0744119	0.0245424	0.085107	0.214968	0.140148	0.249858
SPNS1	1.0452	0.0033993	0.235029	0.25839	0.175087	0.137969	0.0922199	0.0965618
GPR146	-1.0602	0.0036384	0.086705	0.14828	0.153036	0.238553	0.325089	0.234786
C9orf92	-1.2349	0.0038006	0.367609	0.350261	0.591737	0.783843	1.00007	1.27416
CLEC14A	-4.8923	0.0038637	0	0	0	0.0454266	0.0115172	0.079483
LINC00278	1.0766	0.0039629	0.139524	0.193759	0.195973	0.0719769	0.0864412	0.091471
-	-4.7611	0.0047396	0	0	0	0.20141	0.0875393	0.181239
GDNF	1.678	0.0050949	0.0730452	0.0839557	0.075949	0.0137026	0.0390834	0.0179816
CAND2	-1.3567	0.0052854	0.0440052	0.0151184	0.0559222	0.085129	0.105758	0.101286
RBMS2P1	-1.0727	0.0053809	0.689342	0.468494	0.557469	2.21127	0.65899	0.760237
-	1.943	0.0060542	0.406151	0.44652	0.286745	0.116401	0.106243	0.0733205
GDNF-AS1	1.629	0.0061549	0.0184415	0.0545853	0.0378576	0.0175634	0.00779263	0.0107557
LINC02728	-1.6888	0.0070937	0.0415486	0.0532913	0.0352002	0.128603	0.135856	0.157512
PODN	-4.6832	0.0075363	0	0	0	0.00647229	0.00984572	0.0339738
-	-2.477	0.007856	0.0511349	0.0562175	0.0649828	0.422066	0.361154	0.166161
-	-1.3503	0.0083373	0.0386932	0.0584913	0.0614647	0.139726	0.140436	0.120493
-	-4.5698	0.0086292	0	0	0	0.053023	0.0268864	0.0463873
RPL7AP60	4.7131	0.0086688	0.0387054	0.0851051	0.147562	0	0	0
-	-4.5984	0.0086793	0	0	0	0.269362	0.204878	0.0807949
-	4.7556	0.0088481	0.0351726	0.00483358	0.0223489	0	0	0
GRM5	-4.6475	0.0089146	0	0	0	0.00182354	0.01387	0.0114864
FAM66C	-1.1971	0.0096098	0.0456159	0.0573142	0.0372659	0.114298	0.086936	0.123522
-	-4.1181	0.010096	0	0.0139384	0	0.156969	0.0795943	0.0274649
CNGA4	4.1325	0.010444	0.0346082	0.0380481	0.0527766	0	0.00543177	0
LINC00906	-2.0918	0.010807	0.015804	0.00248213	0.00573827	0.0442585	0.0407503	0.0195636
KCCAT198	2.8906	0.011616	0.195924	0.27694	0.284551	0.0288777	0.0658937	0
HERC2P8	-4.4655	0.011726	0	0	0	0.0132447	0.00805917	0.0139046
BCL2L10	-4.469	0.011778	0	0	0	0.0480784	0.0365687	0.0757108
-	-1.3188	0.012048	0.535136	0.378209	0.291453	1.14369	0.98988	0.910852
KRT3	-1.0788	0.012113	0.0993923	0.101987	0.15157	0.246114	0.202796	0.294262
HHLA3-AS1	-1.4304	0.013634	0.267236	0.176278	0.203763	0.634155	0.545256	0.578913
SLC1A7	-1.1435	0.013746	0.0369035	0.0624177	0.0360749	0.0702924	0.0980188	0.132215
VCX3B	-4.4552	0.013753	0	0	0	0.107941	0.0410504	0.0283298
-	-4.0169	0.014102	0	0.00503978	0	0.0614858	0.0179871	0.00993064
-	-4.4325	0.014129	0	0	0	0.144879	0.0787111	0.0434563
ANPEP	-1.1573	0.014424	0.0609039	0.0234351	0.0696575	0.147668	0.114707	0.0791617
SPRY4-AS1	1.5614	0.015065	0.0746183	0.0878947	0.135465	0.0329945	0.0376437	0.0288653
PRRT4	4.5348	0.015556	0.00834431	0.0321079	0.010604	0	0	0
NUTM2B	-2.0863	0.015893	0.00302481	0.00997639	0.0153759	0.0343292	0.052222	0.029487
GSDMA	1.6906	0.016106	0.157495	0.165621	0.0696162	0.05652	0.0107474	0.059336
ONECUT3	-4.3971	0.016129	0	0	0	0.0154457	0.00335659	0.00926583
RABGAP1L-DT	-4.3493	0.016343	0	0	0	0.0101044	0.0061484	0.0084863
-	-4.3626	0.017103	0	0	0	0.0335177	0.0509875	0.0175938
-	2.2381	0.017142	0.320126	0.287955	0.295869	0.0900788	0.0685144	0.0315223
-	1.0574	0.017591	0.186192	0.142152	0.184034	0.0693707	0.0771162	0.100837
BCLAF1P1	-3.8445	0.01786	0	0.00613857	0	0.0460868	0.0262904	0.0241915
PNPLA5	-1.6389	0.017938	0.0422808	0.0332023	0.0307034	0.174492	0.0568799	0.104678
-	-1.092	0.018015	0.0380058	0.0674963	0.0334372	0.117637	0.0825927	0.0981652
-	-1.8243	0.01806	0.0175078	0.0513281	0.00741638	0.0782758	0.0824359	0.113782
LRRC63	4.4309	0.018795	0.00422028	0.00927951	0.0107264	0	0	0
-	2.9927	0.019466	0.106979	0.096228	0.0247181	0.0100341	0	0.021068
ATG12P1	1.1796	0.019821	0.880156	0.967638	0.978697	0.454049	0.43169	0.357503
TWSG1-DT	1.3952	0.020095	0.0657435	0.0722781	0.049369	0.0369985	0.0187609	0.0161841
-	-1.1968	0.020327	0.150875	0.114834	0.162236	0.203562	0.418952	0.351983
-	1.4517	0.020457	0.125894	0.10765	0.19554	0.0649453	0.0658637	0.022727
DCHS1	-2.2869	0.020466	0.0057001	0.00156667	0.00181094	0.0147026	0.0212475	0.00926111
ADCY10P1	-1.1013	0.020832	0.0370649	0.0465702	0.0370091	0.0901409	0.0540183	0.117573
WASIR2	4.38	0.021224	0.0583152	0.0641114	0.0370538	0	0	0
TMEM273	-4.2868	0.021258	0	0	0	0.0153809	0.0058494	0.0242208
Y_RNA	-3.2451	0.02162	0.168858	0.185641	0	1.04531	1.1926	1.28029
CRTC1P1	-4.249	0.022507	0	0	0	0.0507324	0.0192937	0.02663
-	-4.249	0.022507	0	0	0	0.0475141	0.0180697	0.0249407
NKX6-1	-4.2271	0.022637	0	0	0	0.0161363	0.0122733	0.0169402
HTR2C	-4.2271	0.022637	0	0	0	0.013097	0.00996162	0.0137495
TBC1D3K	-1.1033	0.022724	0.108928	0.0958035	0.0922842	0.239756	0.153866	0.251701
TRIM31	-2.0258	0.02327	0.021833	0.0144018	0.0110982	0.0315365	0.0205602	0.14662
LINC00501	-4.2355	0.023818	0	0	0	0.0154974	0.0235749	0.0488086
SSC5D	-1.4296	0.024046	0.0210062	0.00692824	0.0213559	0.028175	0.0412117	0.0637081
LGALSL-DT	-1.0314	0.024116	0.0624832	0.0634095	0.109944	0.1934	0.14333	0.140563
-	1.6718	0.024432	0.275496	0.882528	0.386321	0.0882132	0.294474	0.0977531
-	-1.1569	0.02525	0.0972535	0.0740215	0.0855628	0.154371	0.193735	0.226887
CYP2S1	1.8	0.025313	0.0623024	0.13699	0.0503838	0.0233747	0.0400025	0.00613481
-	-3.1596	0.025342	0	0.0135908	0.0157098	0.0765271	0.0679081	0.10712
SPANXB1	-1.2767	0.025483	0.428667	0.217511	0.251425	0.714445	0.802178	0.678608
CYTIP	-1.0361	0.025721	0.0726527	0.0748819	0.0577049	0.117124	0.171043	0.132796
-	1.7359	0.025734	0.143896	0.0564995	0.261235	0.053023	0.0403296	0.0445318
ELL2P1	1.1853	0.026153	0.185425	0.177265	0.245885	0.124768	0.0885727	0.0523938
-	-1.8662	0.026261	0.124421	0.273577	0.237174	1.02697	0.53702	0.74122
-	-4.2368	0.026266	0	0	0	0.0431104	0.0655801	0.0113146
-	-1.0911	0.027345	0.233261	0.416724	0.666968	0.721998	1.16696	0.852716
-	-2.2829	0.027411	0.00628083	0.00345256	0.00798174	0.0324011	0.0197156	0.0340154
ADAP1	4.3017	0.027469	0.00606994	0.00667326	0.0192843	0	0	0
GRIN2B	-1.8098	0.027592	0.00296127	0.0010852	0.00125441	0.00712899	0.0069716	0.00481126
MS4A7	3.2627	0.027623	0.0282919	0.015552	0.022471	0.00729752	0	0
-	-1.2005	0.027837	0.243906	0.321778	0.21697	0.629122	0.765622	0.39628
ANO2	1.4448	0.027894	0.0491321	0.0432124	0.0374625	0.012673	0.00963912	0.0266087
TPRG1LP1	2.0449	0.027935	0.242622	0.11114	0.308326	0.0625811	0.0158665	0.0875987
LRRN2	-1.0633	0.028133	0.0513463	0.0326815	0.0274743	0.0836468	0.0763467	0.0761058
-	1.6455	0.028132	0.298633	0.38801	0.483008	0.112041	0.0639145	0.205841
-	-1.7101	0.029354	0	0.0497742	0.0920558	0.186846	0.142116	0.117693
TSPAN11	-1.9071	0.029658	0.00863746	0.00474799	0.00548829	0.0245071	0.0237239	0.0233892
-	4.2457	0.029958	0.0107946	0.00593374	0.0102884	0	0	0
-	-3.2144	0.030074	0.0321802	0	0	0.116206	0.151521	0.052284
MUSK	-4.1457	0.030426	0	0	0	0.0103665	0.00262828	0.0054415
ATP5F1CP1	-2.4835	0.030643	0	0.0377505	0.0436365	0.106283	0.0943126	0.241753
NEK2P4	-3.8112	0.030988	0	0	0.0146933	0.0835042	0.108881	0
NAIPP1	3.3615	0.031149	0.208778	0.015302	0.0530634	0.0287208	0	0
HSPB3	-2.1082	0.031511	0.0678912	0.0497595	0.028759	0.186791	0.213111	0.245121
-	3.724	0.031935	0.0111753	0.0368582	0.0284034	0.00576504	0	0
LINC01002	-1.1872	0.031965	0.0194038	0.00969656	0.0403504	0.0327597	0.0470658	0.0764264
-	-1.4847	0.032079	0.0167386	0.00334588	0.00773513	0.02826	0.0262713	0.0247233
PPIAP72	-4.1415	0.032342	0	0	0	0.220193	0.0478514	0.0660466
-	3.21	0.033181	0.0368196	0.0539724	0.124775	0.0126628	0.00963142	0
-	4.2353	0.033546	0.0361724	0.00795356	0.027581	0	0	0
EN1	-4.17	0.033861	0	0	0	0.0444086	0.00422218	0.0116553
CD34	-1.1437	0.034321	0.0183346	0.0201569	0.0148271	0.0292348	0.0405483	0.0487451
DSC1	-1.2079	0.034523	0.0395754	0.0672412	0.0137162	0.0927995	0.121404	0.0662477
CDH7	-4.0647	0.035248	0	0	0	0.00218253	0.0041501	0.00458253
-	-3.6336	0.035296	0	0.0339224	0	0.254681	0.169498	0.0334212
-	-1.1297	0.035413	0.0183557	0.0302703	0.0320742	0.0449789	0.0468153	0.0844987
GABRP	-2.676	0.035663	0	0.00731156	0.00422578	0.0343083	0.0130475	0.0252123
GOLGA8M	-2.5286	0.035673	0	0.0306873	0	0.0791973	0.0328571	0.0680262
-	-1.953	0.035844	0.0289925	0.0318743	0.073688	0.0448694	0.22752	0.235525
-	-1.1426	0.036203	0.167282	0.210182	0.425167	0.591746	0.506346	0.647113
-	1.2059	0.03644	0.152845	0.0784174	0.0971187	0.0367961	0.0559747	0.0496664
FRMPD2B	1.7882	0.036725	0.136891	0.137956	0.101478	0.0588488	0.0268564	0.0247123
LINC01206	3.3443	0.036806	0.00847042	0.00310411	0.000897025	0	0.00110786	0
INTS6P1	1.0863	0.037048	0.139691	0.113513	0.216113	0.0939953	0.0667271	0.059207
BOLA2B	1.831	0.037186	0.550795	0.519035	3.39978	0.463902	0.344026	0.438314
RNU1-51P	-3.0326	0.037474	0.0873071	0	0.110951	0.360315	0.753659	0.472834
TRPC3	-1.4117	0.037812	0.0133473	0.00366848	0.0190821	0.0206565	0.0261858	0.0487928
FAM66E	-1.8121	0.037814	0.0108174	0.0237851	0.0274936	0.0167411	0.0976228	0.099593
LINC01518	2.4912	0.038427	0.0492107	0.0338138	0.0469031	0	0.00965456	0.0133257
STAB1	-2.0673	0.038469	0.00870762	0.00159552	0	0.0119787	0.0148055	0.0188633
-	2.7958	0.03846	0.218475	0.96076	0.27764	0	0.0571495	0.157761
MIR1180	2.7007	0.038536	2.00427	0.979325	1.13202	0.229766	0.174761	0.241214
-	1.4004	0.038747	0.161154	0.141738	0.0819185	0.0581946	0.0379398	0.0523663
ACKR2	1.9199	0.039454	0.0506573	0.0340342	0.0143057	0.0174218	0.0088341	0
-	-1.0722	0.039595	0.40684	0.447278	0.238623	0.774934	0.736774	0.813544
MTDHP1	-4.0086	0.040631	0	0	0	0.0808871	0.0307616	0.0849171
LPAR1	-1.0046	0.041241	0.0331562	0.0648031	0.0749071	0.133034	0.135879	0.0718263
HMSD	-3.7076	0.041258	0	0.00578342	0	0.0271377	0	0.0569796
-	-1.2301	0.041275	0.0529864	0.0776706	0.0897808	0.136671	0.166325	0.210438
LMX1B	-2.9983	0.041494	0	0	0.00615519	0.00999456	0.0190048	0.0157388
-	2.0872	0.041542	0.12538	0.107211	0.106223	0.0287468	0.021865	0.0301791
-	2.2851	0.041964	0.277491	0.305072	0.220399	0	0.0544404	0.112712
H2AP	4.1003	0.042068	0.057336	0.0945524	0.109295	0	0	0
-	3.5793	0.042265	0.00373446	0.00684274	0.00474579	0.00128434	0	0
RNF212	-1.79	0.042418	0.0122806	0.0135012	0.00390156	0.0538493	0.0216837	0.0299288
BMS1P2	1.025	0.042641	0.157015	0.376628	0.154187	0.154636	0.106415	0.0773049
MSR1	-1.9276	0.042833	0.0118019	0.00432498	0	0.0162354	0.0185231	0.0298275
-	-1.6238	0.042915	0.00662044	0.0109177	0.02524	0.054645	0.0311724	0.0430256
IGHG2	1.1944	0.043146	0.269481	0.117272	0.0998841	0.0347545	0.0440575	0.139863
SPARCL1	-1.5488	0.043254	0.0663092	0.01944	0.0393243	0.09578	0.0104073	0.268139
-	-2.2621	0.043296	0.0067672	0.00495988	0	0.0302555	0.00708076	0.0219897
AQP6	-3.0198	0.043315	0	0.00329369	0.00380724	0.0370923	0.0117553	0.00649006
-	-1.4167	0.043446	0.0394507	0.0722865	0.0167115	0.0881901	0.0773976	0.185168
SLC4A1APP1	-1.0087	0.043532	0.382875	0.561241	0.259499	1.02708	0.440678	0.995307
PPP1R9A-AS1	3.6143	0.043883	0.0152479	0.00419086	0.0290657	0	0	0.00412894
ADAM20	-1.8052	0.044292	0.0219908	0.0120883	0.013973	0.0680667	0.0431433	0.0595483
TSPYL5	-1.0144	0.045023	0.0726609	0.0228237	0.0527647	0.117806	0.0868888	0.0974415
C7orf65	-3.0607	0.046375	0.0105572	0	0	0.0326772	0.0497089	0.0114351
-	2.0047	0.046818	0.0612542	0.134685	0.0444814	0.0361136	0.00686705	0.0189564
-	-3.9363	0.046952	0	0	0	0.00733042	0.00557556	0.00384782
GPR151	-3.9363	0.046952	0	0	0	0.0208124	0.01583	0.0109247
RPS3AP24	-3.9363	0.046952	0	0	0	0.0863971	0.0657141	0.0453508
ALPK2	-1.4075	0.04725	0.00642595	0.010597	0.0102077	0.0165749	0.0239532	0.0313212
-	3.5399	0.047324	0.203524	0.111877	0.0862134	0	0	0.0367412
MYCNUT	-3.6294	0.048008	0	0	0.0187944	0	0.0464236	0.176209
C7orf57	2.1355	0.048339	0.0405258	0.0445539	0.0858344	0.0278749	0.0106009	0
MYOZ1	2.4356	0.049017	0.0945603	0.0389847	0.105147	0.0243906	0.0185516	0
-	-2.0442	0.049535	0.0210686	0.0231627	0	0.0941957	0.0496009	0.045641
