# Supplementary material for: Caffeine Alleviates Oxidative Damage of Retinal Pigment Epithelium Cells
Source: J Ophthalmol. 2025 Dec 30;2025:6121757. doi: 10.1155/joph/6121757 (PMC12767078; doi:10.1155/joph/6121757)
Supplement: Supplementary file 3 — Supporting Information 3 Table S3: The differentially expressed genes in the comparison of H2O2/Caffeine vs. H2O2. [file JOPH-2025-6121757-s002.xlsx]

## Sheet: DEG H2O2 Caffeine vs H2O2
Table S3 The differentially expressed genes in the comparison of H2O2/Caffeine vs H2O2
symbol	log2FC	pvalue	H2O2-Caff-1	H2O2-Caff-2	H2O2-Caff-3	H2O2-1	H2O2-2	H2O2-3
TP63	-2.9476	2.5326e-14	0.0546227	0.0132634	0.0419484	0.238329	0.230395	0.386421
NDUFA4L2	-3.3451	6.1628e-12	0.0509562	0.0265138	0.06389	0.410711	0.379288	0.6472
FABP4	-7.5073	3.2247e-09	0	0	0	0.448971	0.481257	0.698933
AQP3	-2.1504	1.2617e-08	0.245591	0.0511149	0.161662	0.548976	0.597738	0.898888
SLC38A5	-3.2745	1.729e-08	0.030502	0.0246881	0.0111545	0.22181	0.18079	0.233278
IGLV7-46	-7.2327	1.7744e-08	0	0	0	1.31709	1.49188	1.97809
TAC3	-5.1376	8.0671e-08	0.039006	0	0	0.577083	0.36561	0.522055
CA12	-1.4966	7.3688e-07	0.0671337	0.0992253	0.112079	0.261297	0.224504	0.284622
MMP10	-6.5284	1.2867e-06	0	0	0	0.253335	0.153663	0.233129
IGLC2	-3.4821	2.2732e-06	0.132637	0	0.242526	2.09537	0.841011	1.26801
MAL	-6.4178	2.7507e-06	0	0	0	0.13748	0.30229	0.282226
PLA2G4F	-6.4602	2.8404e-06	0	0	0	0.0478379	0.0304485	0.0991885
RCSD1	5.0802	3.0268e-06	0.112575	0.0971923	0.00823372	0	0.00413799	0.00239159
FGD5	-4.707	3.6405e-06	0.00252206	0.00612402	0	0.0645074	0.0312879	0.120554
AZU1	5.9595	3.8567e-06	0.5502	0.681909	0	0	0.00948	0.0109581
EHF	-1.1153	4.4919e-06	0.259301	0.164903	0.159172	0.413353	0.370188	0.469223
LCP1	1.2703	4.9485e-06	0.913463	0.581385	0.375256	0.290611	0.22631	0.246207
IGHV7-4-1	-6.2918	5.3294e-06	0	0	0	0.9556	0.924512	0.485755
SNCG	-1.3711	6.717e-06	0.630238	0.372773	0.620514	1.20351	1.61716	1.34405
PADI3	-1.1897	7.4817e-06	0.409932	0.202189	0.456762	0.742042	0.826392	0.851144
EMILIN2	2.592	7.7383e-06	0.284179	0.168676	0.0346413	0.0237534	0.0261143	0.030186
PPP1R27	4.4602	1.614e-05	0.549773	0.496327	0.0309309	0	0.0233173	0.0269528
TBX3	-1.35	2.0443e-05	0.181642	0.0665751	0.187999	0.417668	0.28628	0.399721
CSF3R	3.7174	3.5669e-05	0.0848162	0.067669	0.0106344	0.003646	0.00400839	0.00463337
BMP7	-5.8736	4.3133e-05	0	0	0	0.0538166	0.0311398	0.0467936
COL1A2	-1.7225	4.4184e-05	0.0132184	0.0343892	0.0559355	0.0937561	0.109322	0.131783
FERMT3	1.7945	4.8135e-05	0.498848	0.516819	0.160536	0.100072	0.137523	0.0953793
SERPINB5	-2.2973	5.1542e-05	0.00545862	0.0463909	0.0718635	0.201212	0.18961	0.1983
KRT19	-1.5213	5.7323e-05	2.37839	1.04038	1.73635	4.24934	4.1004	6.26948
CORO1A	1.893	6.4369e-05	0.478705	0.280217	0.0890938	0.0868138	0.0565586	0.0817214
TNS4	-1.8259	6.5217e-05	0.0796423	0.0203564	0.059783	0.204965	0.173336	0.188341
DLX5	-4.1304	0.00010122	0.0351368	0	0	0.229081	0.154985	0.268725
CCR2	5.0247	0.0001228	0.15822	0.121659	0.0115721	0	0.00872365	0
MNDA	4.387	0.00015546	0.292523	0.220438	0.0221328	0.0151763	0	0.00964313
GSTM2	-1.2204	0.0001609	0.206144	0.087053	0.0639146	0.244414	0.324302	0.257051
UCA1	-1.2941	0.00016352	0.172103	0.0776095	0.264339	0.417998	0.357876	0.474786
TFF1	-5.1913	0.00017336	0	0.0504049	0	0.499709	0.480705	0.793794
PSCA	-1.324	0.00018237	0.301237	0.210997	0.699103	1.03719	0.862395	1.09654
GYPC	3.62	0.0001984	0.164134	0.192402	0.0124186	0	0.00936179	0.0216429
AKR1C1	-1.6141	0.00020162	0.0862257	0.0113174	0.0511339	0.12973	0.14648	0.180458
UBXN10	-5.5225	0.00024009	0	0	0	0.0221015	0.0303728	0.0491519
COL17A1	-1.7915	0.0002412	0.037994	0.0319349	0.0192383	0.0923414	0.103937	0.108966
C3AR1	-1.2815	0.00025973	0.146277	0.127868	0.128384	0.321318	0.319382	0.32443
ALOX5AP	2.6942	0.00030776	0.948358	0.250945	0.0533558	0.0731717	0.070389	0.0464936
GJB6	-2.5046	0.00032131	0.0374792	0.0303355	0.00685304	0.150371	0.113656	0.155263
ACOXL	1.3179	0.00036	0.11002	0.148753	0.150878	0.0658357	0.0558355	0.0382467
PLA2G2A	-3.7588	0.00037588	0.12516	0	0.0274625	0.461358	1.03513	0.586299
SPN	7.573	0.00038562	0.154953	0.0873449	0.00607137	0	0	0
CD38	3.3962	0.00040568	0.0863875	0.0578661	0.0130724	0.00448186	0.00985466	0
PROM2	-1.4765	0.00041457	0.0976362	0.0204378	0.162521	0.217814	0.300722	0.257489
ESRP1	-1.1059	0.00046538	0.192739	0.0864794	0.183872	0.353025	0.318808	0.316443
SPRR3	-4.4561	0.00046851	0	0	0.0311026	0.0853077	0.386871	0.203269
ANPEP	2.8415	0.000591	0.530287	0.496378	0.0932616	0.0609039	0.0234351	0.0696575
CD209	5.2589	0.00059105	0.106434	0.0505648	0.0050769	0.00348121	0	0
PARVG	4.644	0.00059314	0.047387	0.0460257	0.0051988	0.0035648	0	0
ITGB2	4.2017	0.00060674	0.856418	0.624584	0.0293616	0.0313182	0.00983745	0.0397995
NKX2-1	5.491	0.00060917	0.0258151	0.0548482	0.0566431	0	0	0
SLC1A3	-2.9732	0.0006244	0	0.00467315	0.00211141	0.0188212	0.0183044	0.012879
DOK2	4.5745	0.00064567	0.250198	0.145806	0.0219593	0	0	0.0191351
LILRB4	5.2772	0.00064592	0.0871534	0.0235138	0.00354131	0	0	0.00308586
NPTX1	7.1945	0.00076973	0.148395	0.0459245	0.00638445	0	0	0
INPP5D	1.5494	0.0008078	0.17412	0.179974	0.0438844	0.0336315	0.0447583	0.0562358
FGFR2	-2.842	0.00083845	0.00542874	0	0.00238233	0.022053	0.0125715	0.0228353
MS4A8	-4.7987	0.00096676	0.00795411	0	0	0.0658203	0.138147	0.0532287
-	-2.948	0.001003	0.0195747	0.0237654	0.0214753	0.058902	0.202364	0.233916
C1orf116	-1.0468	0.0010049	0.100256	0.117211	0.126285	0.229052	0.22418	0.244935
ARHGAP15	5.4099	0.001056	0.0233366	0.0364278	0.00731498	0	0	0
GPX2	-2.5008	0.0010752	0.599567	0.148895	0.0896975	1.37362	1.52142	1.81074
VAV3	-1.9973	0.0010986	0.0419371	0.00678873	0.0153363	0.0588899	0.0670555	0.133639
PLBD1	-1.6248	0.0011434	0.129007	0.093976	0.0566133	0.336436	0.227616	0.287771
MIR205HG	-2.4753	0.0011464	0	0.00703924	0.0699698	0.143934	0.14865	0.127485
MTSS1	-1.5829	0.0011828	0.0105059	0.0510207	0.046104	0.0908883	0.102094	0.120524
PRKCB	2.8792	0.0012069	0.083191	0.0404006	0.00202819	0.00834431	0.0030579	0.00530202
BTK	4.0756	0.0012957	0.102689	0.0921502	0	0	0.00738507	0.00426827
VGLL1	-2.4102	0.0013123	0.138201	0	0.030324	0.374275	0.262887	0.277452
THBS2	-1.5428	0.0013581	0.0283815	0.0206746	0.0622744	0.106753	0.0868493	0.127523
IGHG1	-3.0308	0.0014154	0.214467	0.00897872	0.0730213	0.895704	0.807358	0.69993
GFI1	1.5105	0.001484	0.282074	0.303325	0.0663132	0.0697217	0.0599882	0.0963076
HAGLR	-3.2577	0.0014965	0.00797897	0.0096872	0	0.0360142	0.0428933	0.0877204
RAB7B	-1.0466	0.0015267	0.260453	0.174927	0.121592	0.341838	0.380398	0.418519
TNFRSF1B	2.1468	0.0015694	0.243297	0.164103	0.0415209	0.016269	0.0581296	0.0258435
ESRP2	-1.3261	0.0016068	0.12203	0.0286752	0.0906915	0.21025	0.205103	0.188161
RUNX3	4.0465	0.0016246	0.107899	0.0654998	0	0.00624382	0	0.00396736
TACSTD2	-1.8169	0.0018006	1.44779	0.327023	0.775711	2.46532	2.84959	3.57286
FAM3B	-2.172	0.0018074	0.0640319	0.00647838	0.0117082	0.148522	0.114741	0.112226
SCUBE1	2.7674	0.0018517	0.0556066	0.0245496	0.0110919	0	0.00418083	0.0096654
ANXA10	-2.0793	0.0019005	0.14463	0.0270144	0.0244111	0.284556	0.193225	0.361617
IKZF1	3.111	0.0020348	0.0617218	0.0249786	0.00615587	0.00844211	0	0.00178805
HCK	4.2952	0.002104	0.112632	0.0884825	0.0145374	0.00996824	0	0
SLITRK6	-1.8508	0.0022088	0.0508804	0.0224631	0.0202984	0.139185	0.0994627	0.0972829
ADAMTS9-AS1	-1.1021	0.0023018	0.0583355	0.0743658	0.0799994	0.136041	0.135089	0.178459
UPK2	-1.2172	0.0023615	0.708737	0.220634	0.657928	0.724556	1.38273	1.58095
ARHGAP30	1.1732	0.0025037	0.363024	0.279138	0.119482	0.0970998	0.113423	0.123395
ZBTB7C	-1.7807	0.0025186	0.0241571	0.0130351	0.0176684	0.0585566	0.059937	0.0692823
LYPD3	-1.5295	0.0025501	0.33947	0.0502619	0.0726694	0.336346	0.458798	0.546164
ABO	-3.5201	0.0026588	0.00833381	0	0	0.0208977	0.0505445	0.0292127
CSTA	-2.2228	0.0026727	0.0897196	0.0907732	0.0328103	0.303721	0.111303	0.571811
COL16A1	-1.0263	0.0027251	0.0662255	0.0509224	0.0629683	0.12621	0.1278	0.107629
GDA	-2.7213	0.0027967	0	0.00627511	0.0113408	0.0311054	0.0320598	0.0494113
P2RY8	2.4248	0.0029425	0.189465	0.120491	0.00989816	0.0339356	0.0149235	0.00862515
PREX1	1.4051	0.0029496	0.138731	0.148617	0.0656555	0.0225099	0.0404955	0.0702141
CSF1R	2.1585	0.002999	0.126895	0.110732	0.026103	0.0328143	0.0163981	0.00758196
RET	2.4699	0.0030737	0.0660157	0.058039	0.0124871	0.00684991	0.0169442	0
IL4I1	4.1829	0.0032266	0.163737	0.0894562	0.00898174	0	0	0.0156532
SASH3	3.7303	0.0033616	0.119233	0.10857	0.0163513	0.016818	0	0
LRG1	2.9665	0.0034799	0.249468	0.100959	0.0165873	0	0.0125043	0.036135
KPRP	-4.9104	0.0035529	0	0	0	0.0493292	0.0813484	0.015672
FHDC1	-1.8002	0.003896	0.0154814	0.0150367	0.0271753	0.0791944	0.0588976	0.0592006
HAVCR2	5.0342	0.0039046	0.038156	0.0463248	0.0139536	0	0	0
LYZ	5.4538	0.0040876	1.49286	3.68248	0	0.0534781	0.0391957	0.0226535
MSMB	-4.3575	0.0041469	0.0220585	0	0	0.099564	0.21892	0.210878
PIK3CG	5.2131	0.0042268	0.0394581	0.00319372	0.00288595	0	0	0
RAB25	-1.42	0.0043186	0.157217	0.0587312	0.238822	0.373007	0.410081	0.427775
NCF2	1.8347	0.0045916	0.306846	0.152402	0.0612071	0.0577079	0.0519086	0.0333345
VIPR1	-3.3315	0.0046073	0.00553255	0	0.00303486	0.0166479	0.0457567	0.0264455
MYO1F	1.3485	0.004646	0.174175	0.156425	0.0366467	0.0394876	0.0591988	0.0433383
POF1B	-2.0061	0.0047276	0.0204109	0	0.0671779	0.138191	0.118165	0.0926853
UGT1A1	1.4704	0.0047658	0.101074	0.139447	0.131049	0.04493	0.0303974	0.0570975
ITGAL	4.2231	0.0048646	0.107681	0.0603388	0.00454368	0	0.00342525	0.00593897
HBB	-4.9215	0.0049475	0	0	0	0.212108	0.0518201	0.0149749
LINC01518	-4.7333	0.0050737	0	0	0	0.0492107	0.0338138	0.0469031
C1QC	-4.2729	0.0051375	0	0	0.0168239	0.138433	0.0887789	0.117281
C1QB	-3.7727	0.0051669	0	0	0.0300395	0.154484	0.0679357	0.183232
-	4.9516	0.005185	0.0880438	0.267233	0.289777	0	0	0
IVL	-2.0872	0.0054205	0.0569503	0	0.0624798	0.19993	0.164852	0.145185
-	-4.7302	0.0055326	0	0	0	0.116763	0.256738	0.118707
LINC01819	-3.0435	0.0057581	0.00981084	0	0.0107634	0.0332119	0.028399	0.112549
A2M	-1.5955	0.0057624	0.0258641	0.00785034	0.0815791	0.155655	0.0802154	0.108176
ARHGAP25	3.9242	0.0057935	0.0335711	0.0588733	0.0081846	0	0	0.00713197
GGT6	-2.1878	0.0058554	0.0258477	0	0.0425361	0.106945	0.106886	0.0988413
CCL5	2.446	0.0059771	0.367916	0.231614	0.0298992	0.0410035	0.0338092	0.0390807
-	4.8986	0.0060073	0.185355	0.0900154	0.244023	0	0	0
C10orf99	-2.0755	0.0060336	0	0.0601194	0.353118	0.428387	0.552873	0.733754
S100P	-3.3991	0.0061137	1.17093	0	0.713676	5.61138	5.02138	9.07959
GABRQ	-4.707	0.0068209	0	0	0	0.00475141	0.0208947	0.0241525
QPRT	1.5156	0.0068628	0.216473	0.107823	0.12179	0.0292289	0.07804	0.0477571
F13A1	-4.6907	0.0068794	0	0	0	0.0303677	0.0296765	0.0085759
FGF7P6	3.7324	0.0073631	0.0617519	0.0583119	0.0376376	0	0.00567462	0.0065594
MPZL2	-2.2657	0.0075091	0.155135	0.0104638	0.0756437	0.369563	0.352836	0.428448
LAPTM5	3.3841	0.00759	0.588486	0.322667	0.0138844	0.0142807	0.0314003	0.0423455
SRGN	2.4526	0.0077853	6.21009	4.29962	0.662892	1.03535	0.624652	0.336955
NLRP3	2.2103	0.0078664	0.111736	0.135657	0.00942959	0.00646583	0.0319883	0.0164337
NUTM2B	2.4904	0.0079824	0.0361881	0.019527	0.10146	0.00302481	0.00997639	0.0153759
-	-1.7487	0.0080759	0.042455	0.0193291	0.0291107	0.0958132	0.131671	0.0761003
OASL	1.619	0.0081681	0.0970364	0.0863948	0.035486	0.0291991	0.0160507	0.0247377
AKR1B10	-1.3269	0.0083678	0.0921654	0.181833	0.126393	0.338001	0.35254	0.286357
HSPB1P2	4.7924	0.0084518	0.224463	0.181679	0.0820858	0	0	0
PRAME	1.7084	0.0084454	0.20394	0.117285	0.0588792	0.0322986	0.0177544	0.0666987
-	4.7904	0.0085068	0.0522408	0.0317126	0.0859697	0	0	0
TBC1D29P	-4.5654	0.0088009	0	0	0	0.0207556	0.0266217	0.0175843
-	1.348	0.0088404	1.45501	1.35886	1.53489	0.67358	0.416548	0.588495
KDF1	-3.6739	0.0088948	0.0220228	0	0	0.0331343	0.11839	0.147376
GJB3	-1.3652	0.0089973	0.0864783	0.041997	0.180262	0.266727	0.264629	0.256286
IRAK3	2.1825	0.0090897	0.0611436	0.048636	0.00693934	0.00793045	0.00174374	0.016125
PLEK	4.2629	0.0091573	0.325034	0.201179	0.0559362	0.0287664	0	0
-	4.0323	0.0091563	0.559672	0.364829	0.0247254	0.0254311	0.0310654	0
KRT4	-1.4668	0.0092276	0.0425989	0.206876	0.0311567	0.288414	0.240746	0.217197
RUBCNL	1.1119	0.0092333	0.0769685	0.0389362	0.0408135	0.0231605	0.0275845	0.0208481
NPIPA7	1.0211	0.0092167	1.54545	2.10643	0.431873	0.745818	0.518497	0.710845
IPCEF1	1.9543	0.0094156	0.0674926	0.0292651	0.0264449	0.0181332	0.00797421	0.00460876
GJB5	-1.9669	0.0095709	0.090448	0.0732081	0.0330767	0.113403	0.349088	0.302638
SLC14A1	-3.0963	0.0099714	0.0625697	0	0.0218416	0.207534	0.178766	0.331709
VWA1	-1.6775	0.010388	0.0282296	0.0146886	0.0309706	0.0515741	0.10673	0.0771069
CD4	1.1909	0.01041	0.313766	0.195912	0.0835989	0.104531	0.0778496	0.0728472
CKMT1B	-2.859	0.010524	0.0123421	0	0.0135404	0.0882039	0.076556	0.023598
MYCL	-1.0589	0.010608	0.229961	0.0489813	0.0929485	0.288322	0.213544	0.269981
A1CF	-2.0698	0.010708	0.00425412	0.00516489	0.0116679	0.0288023	0.0316651	0.026435
CLEC11A	1.2335	0.011033	1.50988	0.657162	0.234408	0.364328	0.329856	0.3132
SLC2A5	1.9407	0.011202	0.0708386	0.0673079	0.0202739	0.0231696	0.0050945	0.0117776
MEMO1P1	-1.2536	0.011206	1.77119	2.15038	1.89269	3.7896	7.47645	2.35296
CACNA1H	-4.0279	0.011395	0	0.00287694	0	0.0106956	0.00979893	0.0249189
-	-4.4904	0.011502	0	0	0	0.170734	0.375408	0.21697
KMO	1.0329	0.011565	0.0996231	0.158488	0.173366	0.0801123	0.0511403	0.0755346
ABCG4	-1.2133	0.011659	0.0458941	0.0636796	0.0251751	0.101109	0.0921801	0.11282
SLC35F1	4.6534	0.012543	0.0199591	0.00969288	0.0175176	0	0	0
CHRFAM7A	2.3578	0.012729	0.0556571	0.0368579	0.0610611	0.0114189	0.00836926	0.00967418
TAGAP	4.8525	0.012938	0.0199816	0.0485189	0	0	0	0
IL31RA	1.1449	0.01317	0.0697078	0.052081	0.0470622	0.0188244	0.0295648	0.0273396
MAP4K1	2.5933	0.013411	0.0729692	0.0759354	0.0114363	0.0117627	0.00431063	0.00996547
SPI1	5.2526	0.013424	0.510654	0.437634	0	0.00753238	0.0165621	0
JCHAIN	-2.1315	0.013918	0	0.0481227	0.0869706	0.188845	0.109271	0.277879
KRT16P2	-4.4265	0.014062	0	0	0	0.0512202	0.0337867	0.0911275
BTBD16	-2.3043	0.014172	0.0423253	0	0.0185739	0.114624	0.126018	0.0647404
ALX4	3.1264	0.014294	0.0392331	0.0259814	0.0156518	0.00268309	0	0.00681939
-	3.695	0.014277	0.481924	0.225038	0.081341	0.0557751	0	0
VANGL2	-2.0956	0.014629	0.0152605	0.00926382	0.0083711	0.0344402	0.0441739	0.0620031
BCYRN1	-1.5981	0.014675	0.204262	0.867973	1.12047	2.91955	2.0272	1.46455
MPEG1	2.3262	0.014763	0.0601042	0.112265	0.0202892	0.0278244	0	0.0088399
SETBP1-DT	1.5724	0.014909	0.178049	0.18014	0.195336	0.0744119	0.0245424	0.085107
FBP1	-1.6822	0.015012	0.171109	0.0259678	0.0351981	0.233307	0.13267	0.388502
IKZF3	-3.4288	0.015046	0.0040332	0	0	0.0136533	0.0166782	0.0154229
WAKMAR2	-2.1246	0.015239	0.00492197	0.0239029	0.0161996	0.0962692	0.0488483	0.0423484
FGF7	-1.1887	0.015374	0.0501563	0.0304472	0.0378305	0.0990445	0.0725927	0.0958985
CLDN7	-1.4893	0.015397	0.0655736	0.0199031	0.125896	0.129489	0.250824	0.211572
FES	1.9339	0.015613	0.121526	0.123937	0.0159991	0.0109705	0.0160813	0.0418244
NCAM2	4.7729	0.015751	0.0197211	0.0119716	0	0	0	0
SLA	3.7443	0.015895	0.0354479	0.0297948	0	0	0	0.00521354
S100A14	-1.0777	0.016208	0.239931	0.330139	0.508906	0.649778	0.410097	1.19274
IGKV1-5	-3.3983	0.017007	0	0	0.084246	0.462137	0.222281	0.183528
SDR42E1	-1.6786	0.017406	0.0120114	0.00416654	0.00941256	0.0283983	0.0255444	0.0278868
SCNN1B	-2.2189	0.017572	0	0	0.0519672	0.0633488	0.100115	0.0754728
CCR1	2.2648	0.01783	0.239309	0.149958	0	0.0116145	0.025538	0.0442797
OR52K3P	4.741	0.017882	0.0283697	0.091849	0	0	0	0
LILRA2	3.7797	0.017955	0.0534616	0.0324537	0	0.00574539	0	0
KRT20	-2.2911	0.018308	0.234906	0.0259271	0.538857	1.09241	1.09502	1.68427
ZNF704	-2.5151	0.018318	0.00408306	0	0.00298633	0.0112624	0.00675374	0.0234203
FAM3D	-4.3127	0.018371	0	0	0	0.0378009	0.0519476	0.0600471
GCK	-3.8767	0.018533	0	0.00366202	0	0.0204215	0.0249459	0.00576708
-	-2.9025	0.018546	0.00504848	0	0.00276933	0.0151913	0.0208766	0.0241317
-	1.7376	0.018721	0.102247	0.0677112	0.0407908	0.013985	0.0307501	0.0177723
SNX20	2.8866	0.018788	0.0532856	0.0258775	0.00779459	0.00534471	0.00587595	0
PECAM1	2.7674	0.018931	0.290257	0.208235	0.0086847	0.0337454	0.0240055	0.0151355
-	-3.0224	0.018991	0.0276278	0	0	0.0900625	0.0304659	0.114452
FAM66E	2.0064	0.01924	0.0934671	0.0523743	0.102542	0.0108174	0.0237851	0.0274936
MS4A6A	1.8702	0.019499	0.0994243	0.116239	0.0121198	0.0332419	0.00304549	0.0246424
CARD11	-1.9124	0.020206	0.0264816	0	0.0290529	0.0962868	0.029202	0.0843878
-	2.5151	0.020237	0.0493215	0.0513265	0.0695705	0.0106009	0.0116546	0.00673589
LINC00114	4.5018	0.020297	0.0494181	0.0199994	0.0180721	0	0	0
WDFY4	5.9927	0.020361	0.0492809	0.0380746	0	0	0	0.00142765
IGHV3-21	-4.2881	0.020395	0	0	0	0.14294	0.275008	0.136237
FCER1G	2.9312	0.020638	1.39847	1.18337	0.0929852	0.223158	0.0175242	0.101283
ACSM6	-3.3245	0.020883	0.0145537	0	0	0.0547419	0.0361098	0.0626099
PI3	-2.0962	0.020902	0	0.270046	0.081341	0.334651	0.459892	0.637916
MATN1	2.1029	0.021009	0.0399295	0.0323187	0.0778781	0.00333754	0.0110078	0.0212069
NRROS	1.1916	0.020988	0.197082	0.282004	0.123553	0.0688348	0.122247	0.0672892
OVOL1	-1.7241	0.020997	0.0644528	0	0.0235703	0.0929317	0.0844001	0.118099
GRHL3	-1.1656	0.021286	0.261539	0.0317532	0.0631252	0.271513	0.276869	0.25003
IGHG3	-3.3828	0.021771	0.00705811	0	0.00774341	0.111502	0.0291869	0.013495
-	-2.263	0.022035	0.0150914	0.0274834	0.00827833	0.0340585	0.124812	0.0793501
LAIR1	4.8634	0.022455	0.136664	0.0460895	0	0.00190386	0.00418619	0
PWP2	1.0926	0.022574	0.0925883	0.293718	0.0819178	0.0921199	0.0395224	0.0828034
SNRPGP10	-1.1046	0.02282	1.0894	0.991969	2.09155	4.02932	2.25245	2.51686
AGR2	-2.0184	0.022944	0.133021	0.0179445	0.275659	0.711597	0.421723	0.572255
-	1.3652	0.023318	0.254028	0.252338	0.228021	0.0521177	0.162344	0.0662318
SLC52A3	-1.7254	0.023909	0.0136539	0.00828851	0.0224694	0.0308143	0.0536387	0.0620019
BNC1	1.3905	0.023997	0.100006	0.080944	0.0685723	0.0438851	0.0137849	0.0358519
C9orf92	1.0893	0.024032	1.14022	0.909701	0.750555	0.367609	0.350261	0.591737
MGP	-3.4444	0.024128	0.0141504	0	0	0.10645	0.00585153	0.0473472
ADAM28	-4.2491	0.024214	0	0	0	0.00329814	0.00725192	0.0146696
ATP2A3	1.9756	0.024283	0.0622297	0.0323797	0.0130042	0.0089169	0.012254	0.00566584
CRISP3	-4.4254	0.024379	0	0	0	0.0476995	0.0674236	0
SND1-IT1	4.4075	0.024586	0.0164661	0.029987	0.0361297	0	0	0
P2RX3	4.4075	0.024586	0.00921758	0.0167865	0.0202251	0	0	0
CXCL1	-1.1284	0.024686	0.134975	0.145664	0.625226	0.530253	0.582957	0.845898
-	3.5116	0.02497	0.171109	0.207742	0.0234654	0.0321802	0	0
ILDR2	-4.2753	0.025309	0	0	0	0.00220365	0.00242268	0.0126019
-	2.6859	0.025329	0.0108018	0.0295073	0.0207385	0	0.00446678	0.00516323
PMS2P7	1.2401	0.02549	0.15289	0.72393	0.536753	0.14952	0.177026	0.263093
-	1.6569	0.025554	1.08711	0.833588	0.502172	0.301295	0.283922	0.164095
BCLAF1P1	3.8759	0.026235	0.0148446	0.0450567	0.0407148	0	0.00613857	0
DSG3	-2.1362	0.026445	0.00732252	0.00889021	0.00803349	0.0302969	0.0393643	0.0350015
ELANE	5.5824	0.026712	0.536485	0.337733	0	0	0.0164332	0
MYL12AP1	4.37	0.026803	0.15865	0.0963077	0.13054	0	0	0
-	4.5501	0.026916	0.12455	0.151215	0	0	0	0
NGEF	-1.2867	0.026948	0.0307689	0.0426929	0.0434011	0.112426	0.0618005	0.105053
LUM	-1.3322	0.026978	0.122358	0.0185692	0.125849	0.356681	0.189742	0.116974
LINC02814	-4.2482	0.027257	0	0	0	0.0156119	0.00429092	0.0396796
ZNF812P	-2.8025	0.027343	0.0175182	0.0106343	0	0.0527137	0.0362207	0.108857
CMPK2	1.5802	0.027681	0.181463	0.101683	0.0204186	0.0280019	0.053874	0.0177926
-	1.5688	0.027756	0.853461	1.17434	0.561796	0.214012	0.42351	0.217575
NCF1	4.0833	0.027865	0.0753733	0.0140785	0	0	0.00479516	0
MLXIPL	2.3012	0.027944	0.0678751	0.0257521	0.0279245	0.00638258	0.0175424	0
SLC38A4	-1.6586	0.028461	0.0344953	0.0179488	0.0162191	0.0556069	0.0489072	0.113065
CD300LF	4.5261	0.028646	0.0567131	0.0459033	0	0	0	0
CSF2RB	3.348	0.029267	0.0450276	0.0198791	0.00898174	0	0	0.00782659
SAMSN1	1.4013	0.02979	0.0512131	0.0669603	0.0777955	0.0207449	0.026065	0.0263628
SNRPGP2	-3.1538	0.029899	0	0	0.198314	0.611922	0.523246	0.604829
MALL	-2.0407	0.030135	0.0311493	0.00945453	0.0170869	0.0820148	0.103048	0.0521126
MIR223HG	3.4849	0.030196	0.0403181	0.0611873	0	0	0	0.00963599
CD244	2.9027	0.031295	0.0707032	0.0515041	0.0155136	0.00531881	0	0.0135184
TEX15	2.3314	0.031671	0.00688387	0.0167153	0.0226568	0	0.00284663	0.00658095
TMEM40	-1.3869	0.031726	0.049563	0.0376088	0.0407815	0.0885517	0.15884	0.0829186
ARPP21	4.4743	0.032165	0.0120674	0	0.00882609	0	0	0
TNFSF10	-1.4067	0.032572	0.0771695	0.0288279	0.0260499	0.169692	0.103098	0.0737737
EVPL	-1.6061	0.033097	0.185844	0.0235734	0.0943363	0.225358	0.31199	0.379197
GJB4	-3.2812	0.03314	0.0282911	0	0	0.127696	0.011699	0.148754
LINC00840	-4.0817	0.033186	0	0	0	0.0082591	0.00908001	0.0104957
TMEM154	-1.1362	0.033594	0.0107149	0.0346903	0.0254697	0.0322421	0.0487394	0.0717038
SOCAR	2.5939	0.033893	0.159047	0.137927	0.174489	0	0.0563738	0.0217212
HOPX	-1.8807	0.034096	0.00526923	0	0.0231234	0.0436029	0.0370421	0.0226681
HOXD3	-4.0976	0.034121	0	0	0	0.00831046	0.0274094	0.021122
HSD11B1	1.7973	0.034189	0.256678	0.164016	0.0592842	0.0406509	0.0446914	0.0516596
NCF1C	4.4768	0.034513	0.114512	0.0347572	0	0	0	0
-	2.3101	0.034481	0.239744	0.116428	0.236719	0.0360705	0.0793115	0
PALM3	-2.5906	0.034731	0	0	0.0320707	0.07147	0.0967061	0.0209596
HAUS6P3	-1.2605	0.035422	0.184518	0.224022	0.0809736	0.360901	0.503596	0.282238
-	2.8226	0.035691	0.125399	0.067665	0.0611444	0	0.0230469	0.0133201
RHOV	-1.3247	0.036278	0.074277	0.120239	0.0679074	0.223506	0.204768	0.213025
LINC00906	1.9188	0.036302	0.0360144	0.0218624	0.0362186	0.015804	0.00248213	0.00573827
HSPD1P10	4.2544	0.03641	0.0243749	0.0591867	0.0267416	0	0	0
-	1.0648	0.036556	0.469983	0.526709	0.376796	0.149581	0.209298	0.293774
-	2.4357	0.036819	0.0591301	0.0319064	0.0576634	0.00494244	0.0217348	0
-	-1.8815	0.037241	0.0535651	0	0.137121	0.389524	0.118135	0.187763
TMEM88B	-4.0528	0.037448	0	0	0	0.0191061	0.0315077	0.0121401
-	1.6817	0.037761	0.592063	0.513442	0.371171	0.190883	0.174879	0.0808585
MYBPC1	-1.5314	0.037786	0.00547986	0.0166326	0.0210417	0.0267953	0.0430548	0.0523872
KRT5	-3.0004	0.038091	0	0.114006	0.0108441	0.316021	0.322907	0.335456
RABGAP1L-DT	4.2246	0.038822	0.00520744	0.0063223	0.0114261	0	0	0
RPL11P1	4.2246	0.038822	0.070193	0.0852207	0.154017	0	0	0
ZNF750	-2.2876	0.038984	0.0258723	0.00785283	0	0.0437918	0.0374457	0.0865683
-	4.211	0.039092	0.0070834	0.00573326	0.00777116	0	0	0
LINC02080	4.211	0.039092	0.0198634	0.0160773	0.021792	0	0	0
TUBA3E	-4.0689	0.039226	0	0	0	0.0202451	0.0890295	0.0257277
BCHE	1.3624	0.039207	0.0997371	0.12109	0.102126	0.0450177	0.0219966	0.057209
WT1	3.6923	0.039182	0.0125576	0.00609842	0.0110215	0	0.00207714	0
CLK2P1	1.2524	0.039344	0.331491	0.268307	0.277087	0.0712491	0.130551	0.165997
HOXA5	-3.1306	0.039371	0.0237514	0	0	0.0268012	0.068752	0.124884
GGTA1	3.6922	0.039414	0.0236523	0.0114864	0.0207591	0.0035586	0	0
-	2.3092	0.039563	0.375942	0.456428	0.481184	0.0942702	0.10364	0.0598998
DCN	-1.8762	0.039707	0	0.00383266	0.0173166	0.0498705	0.0117487	0.0135806
DYNLT5	3.4259	0.039898	0.0303961	0.081188	0	0	0.0100556	0
-	1.3943	0.040407	0.24789	0.39125	0.543918	0.0932406	0.164013	0.189586
NCKAP1L	4.8774	0.040745	0.212773	0.100982	0	0.00145512	0	0.0092459
TMEM255A	4.1973	0.041113	0.021178	0.012856	0.0116171	0	0	0
-	-1.6749	0.041146	0.0232711	0.0282532	0.0127653	0.0525185	0.0769848	0.0723029
NPM1P29	3.2542	0.041315	0.0508746	0.154416	0.19535	0.0382716	0	0
SYT8	-1.7252	0.041532	0.0347384	0.0105439	0.00952782	0.0555321	0.104147	0.0207561
SSUH2	-1.741	0.041792	0.0130124	0.0078991	0.0107068	0.0269193	0.0349759	0.0435392
PTPN7	2.5294	0.041959	0.304352	0.12597	0.0189718	0.0546372	0.0143019	0.00661271
CYP4F8	-3.8867	0.041961	0.0492616	0	0	0.19401	0.244449	0.285333
CD1D	2.1397	0.042116	0.0890335	0.0455136	0.0102819	0	0.015502	0.0179191
SPON2	-2.3652	0.042094	0.00682579	0.00828713	0	0.0308091	0.0254035	0.0195763
CTSG	4.1708	0.04277	0.507668	0.634483	0	0.0336975	0	0.0285487
CAPNS2	-1.2832	0.043021	0.203448	0.0988017	0.133921	0.321401	0.403825	0.330642
LINC02728	1.4669	0.04308	0.101256	0.145286	0.121187	0.0415486	0.0532913	0.0352002
CYP4B1	-2.3153	0.043539	0.188585	0.007155	0.374999	0.820173	0.804213	1.18313
GCNT7	1.2086	0.043959	0.118757	0.300378	0.206288	0.0670031	0.130956	0.0662264
ACKR2	-2.043	0.044179	0.00748211	0.00908397	0.00820858	0.0506573	0.0340342	0.0143057
ABCB4	-2.6137	0.044465	0.00528627	0.00320901	0	0.0238603	0.0174879	0.0101073
NEURL2	1.311	0.044471	0.384453	0.142058	0.385105	0.150894	0.0691217	0.143818
-	1.1475	0.044494	0.200559	0.393341	0.372362	0.150875	0.114834	0.162236
RNF212	1.8801	0.04459	0.0326492	0.0495489	0.0313419	0.0122806	0.0135012	0.00390156
TMEM45B	-1.0449	0.04481	0.122639	0.0579035	0.0896975	0.11276	0.247934	0.195404
LINC01234	-2.9647	0.044828	0	0.00409668	0	0.0101535	0.0111627	0.00806448
RNF43	-3.9741	0.044688	0	0	0	0.00971152	0.0053384	0.0154269
-	-1.6222	0.04478	0	0.0847837	0.0893824	0.140089	0.125136	0.255914
DUSP2	-1.0162	0.045224	0.264725	0.102848	0.139405	0.24694	0.245212	0.536521
BIN2	2.3736	0.045224	0.0563692	0.0497727	0.0224881	0.02313	0	0
MACC1	-1.6534	0.045301	0.00412733	0.0100219	0.00905615	0.0186293	0.0307214	0.0217014
CCR7	-3.0711	0.04535	0.0162888	0	0	0.0245073	0.0875652	0.0311441
EPHX3	-1.884	0.045495	0	0.0241944	0.0655886	0.127426	0.0988879	0.0952553
LINC02204	1.0555	0.045695	0.133796	0.208852	0.118827	0.0671007	0.0948473	0.0548178
LGSN	-4.0377	0.046201	0	0	0	0.00527228	0.00289816	0.0268002
CCDC162P	-2.6684	0.046238	0	0.00743085	0	0.0138129	0.00506193	0.0253551
SYTL1	-1.0551	0.046845	0.0512117	0.0222056	0.0561841	0.104568	0.0816835	0.0804313
FRMPD2	-3.9498	0.046881	0	0	0	0.00891612	0.00392094	0.00906456
-	2.0209	0.046908	0.107506	0.104418	0.0471778	0.0242622	0.0177825	0.0205551
IRF8	4.3811	0.047147	0.319159	0.154995	0	0.00640252	0	0.0162728
TSHZ2	-3.9341	0.047364	0	0	0	0.00608315	0.00401267	0.00463832
-	1.429	0.047414	0.146951	0.140181	0.161219	0.0631698	0.0781296	0.0200692
TPRXL	-4.1406	0.047595	0	0	0	0.0163992	0	0.0416805
-	3.153	0.047614	0.181835	0.0735882	0.19949	0	0.0501287	0
-	-1.7575	0.047568	0.216532	0.0876298	0.0395926	0.298633	0.38801	0.483008
FCGR3A	-3.9846	0.047737	0	0	0	0.00563892	0.0371964	0.028664
KCNQ1	-1.2804	0.047923	0.0277278	0.0561069	0.02028	0.0834356	0.0573304	0.106031
ADH1C	-4.0621	0.048107	0	0	0	0.00976242	0.107328	0.0124062
HSPA9P1	1.8399	0.04845	0.0604027	0.0733344	0.143579	0.0227196	0.0249779	0.0288723
PABPC4-AS1	1.0196	0.048641	0.319159	0.546006	0.572968	0.218268	0.0839869	0.402196
STAR	3.2677	0.04879	0.0459738	0.0334898	0	0	0	0.00879016
-	2.105	0.048924	0.0836709	0.101584	0.0458975	0.0157358	0.0172999	0.0199973
-	4.2828	0.048996	0	0.141913	0.128237	0	0	0
-	-3.927	0.049062	0	0	0	0.101931	0.140078	0.0647673
SIGLEC1	3.1587	0.049521	0.150821	0.161747	0	0.00945487	0.00831571	0.0168215
KRT17	-2.6314	0.049734	0.252259	0.132439	0	0.646236	0.761216	0.945081
CDH26	-2.9692	0.049967	0	0	0.00779187	0.0106857	0.0293695	0.0203693
